# Supplementary material for: RnBeads 2.0: comprehensive analysis of DNA methylation data
Source: Genome Biol. 2019 Mar 14;20:55. doi: 10.1186/s13059-019-1664-9 (PMC6419383; doi:10.1186/s13059-019-1664-9)
Supplement: Supplementary file 1 — Table S1. Feature comparison table of software tools for DNA methylation analysis. (XLSX 30 kb) [file 13059_2019_1664_MOESM1_ESM.xlsx]

## Sheet: Feature comparison
Software	Summary	Platform			Input				Preprocessing				Quality control			Phenotype / covariate inference				Data exploration						Differential methylation					Interface / output				PubMed ID
		450k	EPIC	Bisulfite-seq	IDAT files	Meth. level table (beta values)	Read count table	Other / remarks	Filtering	Normalization	Smoothing	Other / remarks	Control probes	Read coverage	Other / remarks	Batch-effects / Latent factors	Cell type heterogeneity	Age prediction	Other / remarks	Region-based analysis	Dimension reduction	Clustering	CNVs	Genome-browser-like views	Other / remarks	DMCs	DMRs	Covariate adjustment	Enrichment analysis	Other / remarks	GUI	Plots	Track files	Other / remarks
Column1	Column2	Column3	Column4	Column5	Column6	Column7	Column8	Column9	Column11	Column12	Column13	Column14	Column153	Column154	Column155	Column163	Column164	Column165	Column162	Column177	Column173	Column174	Column175	Column176	Column172	Column183	Column184	Column185	Column186	Column182	Column193	Column194	Column195	Column192	Column20
ARRmNormalization	R package for 450k data normalization	⬤						Probe intensity matrices		⬤																						⬤
BEAT	R package for modeling of DNA methylation levels in low-input and single-cell bisulfite sequencing datasets			⬤			⬤					Statistical methylation modeling														⬤				Epimutations (i.e. DMCs)
BEclear	R package for batch effect correction using latent factor models	⬤	⬤	?		⬤						Missing value imputation				⬤			Batch-effect correction (latent factor models)
BiSeq	R package for differential analysis of bisulfite sequencing data			⬤			⬤	Bismark output		⬤	⬤			⬤												⬤	⬤			Beta regression predefined genomic regions CpG clustering		⬤	⬤		23658421
bsseq/Bsmooth	R package for smoothing of bisulfite-sequencing data and identification of DMRs			⬤			⬤			⬤	⬤															⬤	⬤			Smoothing, t-test		⬤			23034175
ChAMP	Pipeline for processing 450k data, including filtering, normalization, batch effects correction, DMR calling and CNA calling	⬤	⬤		⬤				⬤	⬤		Normalization: BMIQ, SWAN, PBC, Funnorm			Array probe-type QC	⬤	⬤		ComBat Reference-based estimation of intra-sample heterogeneity (Houseman)		⬤	⬤	⬤	⬤	PCA/SVD Methylation variable probes (MVPs)	⬤	⬤		⬤	DVCs, DVRs Interaction hotspots	⬤	⬤			24336642
COHCAP	R package specializing in the analysis of CpG islands	⬤	✳	⬤			⬤	Bismark output	⬤	⬤										⬤	⬤	⬤			Region-based analysis for CpG islands Methylation value distribution Correlation to gene expression data	⬤				Differentially methylated CpG islands		⬤	⬤		23598999
conumee	R package for detecting copy number variation analysis from 450k data	⬤	⬤		✳			(✳) via minfi															⬤									⬤	⬤
DMRcaller	R package for differential methylation analysis for CpGs and non-CpGs			⬤				Bismark output						⬤										⬤		⬤	⬤			Score test, Fisher's exact test		⬤		Methylation count table export
DMRcate	R package for the de novo identification of DMRs	⬤	⬤	⬤		✳		(✳) R data objects																⬤	Genome-browser plots of DMRs	⬤	⬤			Kernel density smoothing		⬤			25972926
DSS	R package for identifying differential methylation (and expression) from sequencing experiments			⬤			⬤																			⬤	⬤			Beta-binomial model		⬤			26819470
edgeR (methylation modules)	R package for differential analysis of gene expression and methylation data			⬤			⬤			⬤		Dispersion and size factor normalization														⬤	⬤			Negative binomial model		⬤			29333247
ENmix	R package for quality control and preprocessing of methylation array datasets	⬤	⬤		⬤				⬤	⬤		Signal background correction; dye-bias and probe-type adjustment; batch-effect correction	⬤																			⬤			26384415
EpiDISH	R package for the reference-based estimation of cell-type heterogeneity (using DNase-associated methylation patterns)	⬤	⬤			⬤											⬤		Reference-based estimation of intra-sample heterogeneity (Robust Partial Correlations, Cibersort Constrained Projection)																28193155
FaST-LMM-EWASher	Command-line tool for the reference-free estimation of intra-sample heterogeneity	⬤	⬤	✳		⬤										⬤	⬤		Reference-free estimation of intra-sample heterogeneity (linear mixed models)							⬤		⬤		Cell-type adjusted differential methylation			⬤		24464286
GenomeStudio (DNA methylation module)	Illumina's software for analyzing methylation arrays	⬤	⬤		⬤				⬤	⬤			⬤									⬤			Methylation value distribution Correlation to gene expression data	⬤					⬤	⬤
methyAnalysis	R package for DNA methylation data analysis and visualization	⬤	?		✳			(✳) R data objects (lumi/methylumi)																⬤	Correlation of proximal CpG methylation levels	⬤	⬤			Sliding window DMRs		⬤	⬤
MethylAid	R package for interactive QC of methylation array data	⬤	⬤		⬤								⬤		Probe detection p-value QC																⬤	⬤		Shiny app	25147358
methylKit	R package for the analysis of bisulfite sequencing experiments, including visualization, DMR detection, batch effects corrections and other features			⬤			⬤	Bismark output AMP text files	⬤			Filtering by coverage									⬤				Region-based analysis for tiling regions Sample correlations	⬤	⬤	⬤		Overdispersion analysis Annotation of DMRs		⬤			23034086
methylPipe	R package for CpG and non-CpG methylation from bisulfite-sequencing data			⬤			⬤	Bismark output SAM/BAM alignment files			⬤									⬤					PMDs		⬤					⬤			26415965
MethylSeekR	R package for DNA methylation based segmentation			⬤			⬤		⬤			Filtering: SNPs								⬤					PMDs Methylation-based segmentation							⬤	⬤		23828043
methylumi	R package for low-level processing of Illumina methylation arrays	⬤	?		⬤					⬤		Signal background correction	⬤		Probe detection p-value QC																	⬤			23476028
metilene	Command-line tool for detection of DMPs and DMRs from bisulfite-sequencing data			⬤		⬤																				⬤	⬤			DMR detection: de novo segmentation and 2D Kolmogorov-Smirnoff test			⬤		26631489
minfi	Various algorithms for the analysis, correction and visualization of Infinium 450k data	⬤	⬤		⬤					⬤		Normalization: Illumina, SWAN, Quantile, Noob, Funnorm	⬤				⬤	⬤	Reference-based estimation of intra-sample heterogeneity (Houseman approach)		⬤					⬤				DMR detection: bumphunter, blockfinder		⬤			24478339
missMethyl	R package for analyzing Illumina methylation array data	⬤	⬤		✳			(✳) via minfi		⬤		Normalization: SWAN														⬤			⬤	DVCs (diffVar) GO and gene set enrichment analysis		⬤			26424855
RefFreeEWAS	R package for the reference-free estimation of intra-sample heterogeneity	⬤	⬤	✳		⬤										⬤	⬤		Reference-free estimation of intra-sample heterogeneity (SVD)							⬤		⬤		Cell-type adjusted differential methylation			⬤		24451622
RnBeads	Comprehensive analysis of DNA methylation data for DNA methylation microarrays and bisulfite sequencing	⬤	⬤	⬤	⬤	⬤	⬤	Parsers for Bismark, BisSNP and various other standard formats	⬤	⬤		Various site and sample filters Signal background correction Normalization: BMIQ, SWAN, Illumina Funnorm Missing value imputation	⬤	⬤	Multiple SNP-based QC plots	⬤	⬤	⬤	SVA; Sex prediction; Immune cell content; Reference-based and reference-free estimation of intra-sample heterogeneity (Houseman, FaST-LMM-EWASher, RefFreeEWAS)	⬤	⬤	⬤	⬤	⬤		⬤	⬤	⬤	⬤	DVCs, DVRs GO and region set enrichment analysis	⬤	⬤	⬤	Interactive HTML reports Track hubs Shiny app	25262207; this study
shinyMethyl	R shiny tool extending minfi for visualizing Infinium array data	⬤	⬤		✳			(✳) via minfi		✳		(✳) via minfi	⬤		Array probe-type QC				Sex prediction		⬤				Visualization of covariates						⬤	⬤		Shiny app	25285208
wateRmelon	R package implementing a broad range of Infinium 450k quality metrics and normalization methods	⬤	⬤		⬤			GenomeStudio reports	⬤	⬤		Filtering: detection p-value, SNPs Signal background correction Normalization: SWAN, BMIQ			Various QC metrics: Imprinting, X inactivation, Array probe-type, SNP-based metrics Outlier detection		⬤	⬤	Reference-based estimation of intra-sample heterogeneity (Houseman)																23631413

## Sheet: Legend
Legend
⬤	explicitly supported (*)
✳	supported (*), but requires additional configuration
	not explicitly supported (*)
?	support uncertain from description (*)
	(*) based on manual inspection of the tool's documentation
Abbreviations
CNV	copy number variation
DMC	differentially methylated cytosine
DMR	differentially methylated region
DVC	differentially variable cytosine
DVR	differentially variable region
GUI	graphical user interface
MDS	multi dimensional scaling
PCA	principal component analysis
PMD	partially methylated domain
SVD	singular value decomposition
