# Supplementary material for: RnBeads 2.0: comprehensive analysis of DNA methylation data
Source: Genome Biol. 2019 Mar 14;20:55. doi: 10.1186/s13059-019-1664-9 (PMC6419383; doi:10.1186/s13059-019-1664-9)
Supplement: Supplementary file 2 — Table S2. Parameter settings for the benchmarking of DNA methylation analysis tools. (XLSX 12 kb) [file 13059_2019_1664_MOESM2_ESM.xlsx]

## Sheet: Benchmarking parameters
	Data import only			Core modules			Comprehensive
Software version	450k	RRBS	WGBS	450k	RRBS	WGBS	450k	RRBS	WGBS
RnBeads version 2.0	Import	Import	Import	Import Normalization Clustering DMP+DMR calling	Import Normalization Clustering DMP+DMR calling	Import Normalization Clustering DMP+DMR calling	rnb.run.analysis	rnb.run.analysis	rnb.run.analysis
minfi version 1.12.2	Import	<not supported>	<not supported>	Import Preprocessing QC	<not supported>	<not supported>	Import Preprocessing QC DMP calling	<not supported>	<not supported>
methylumi version 2.26.0	Import	<not supported>	<not supported>	Import Normalization SVD DMP calling	<not supported>	<not supported>	<no additional analyses modules provided>	<not supported>	<not supported>
ChAMP version 2.10.1	Import	<not supported>	<not supported>	Import Normalization SVD DMP+DMR calling	<not supported>	<not supported>	champ.process (ComBat disabled; QCplots module reduced to 'mdsPlot' and 'densityPlot')	<not supported>	<not supported>
wateRmelon version 1.24.0	Import	<not supported>	<not supported>	Import QC Preprocessing Testing for sex specific sites	<not supported>	<not supported>	Import QC Preprocessing Testing for sex specific sites Estimation of cell type composition	<not supported>	<not supported>
methylKit version 1.6.1	<not supported>	Import	Import	<not supported>	Import Filtering Clustering Batch correction DMP calling	Import Filtering Clustering Batch correction DMP calling	<not supported>	<no additional analyses modules provided>	<no additional analyses modules provided>
